# Supplementary material for: Overexpression of a Novel Arabidopsis Gene SUPA Leads to Various Morphological and Abiotic Stress Tolerance Alternations in Arabidopsis and Poplar
Source: Front Plant Sci. 2020 Nov 12;11:560985. doi: 10.3389/fpls.2020.560985 (PMC7688997; doi:10.3389/fpls.2020.560985)
Supplement: Supplementary Table 2 — GO annotations of the DEGs between wildtype and SUPA-overexpression lines. [file Table_2.XLSX]

## Sheet: Sheet2
Table S2. GO annotations of the DEGs between wildtype and SUPA-overexpression lines
GO ID	GO Term	GeneRatio	Pvalue	FDR	geneID
GO:0055114	oxidation-reduction process	46	6.63e-05	0.0687193	AT3G55290;AT5G02350;AT5G22355;AT5G24910;AT2G36690;AT4G15396;AT1G55390;AT2G38240;AT3G55970;AT2G46750;AT1G19250;AT3G01900;AT5G24060;AT2G44380;AT2G38390;AT5G47000;AT1G52820;AT3G01420;AT4G21830;AT3G09220;AT4G12330;AT5G64100;AT4G15620;AT4G15440;AT5G44440;AT4G12300;AT2G18980;AT2G40050;AT4G11550;AT4G01740;AT4G08780;AT3G13760;AT5G39580;AT4G12980;AT4G11290;AT3G14380;AT2G02610;AT5G24155;AT3G03470;AT4G12310…
GO:0042744	hydrogen peroxide catabolic process	7	0.00074439	0.168618	AT2G38390;AT5G64100;AT5G39580;AT2G18980;AT4G08780;AT5G47000;AT4G11290
GO:0006811	ion transport	29	0.000954843	0.168618	AT2G46440;AT1G61800;AT5G23270;AT1G73260;AT3G22570;AT2G46450;AT5G47330;AT1G01620;AT2G39130;AT2G24610;AT5G23830;AT4G12480;AT3G52080;AT3G04570;AT3G09330;AT4G12330;AT3G54510;AT2G39380;AT2G44380;AT2G45430;AT2G36590;AT2G35740;AT2G46750;AT3G21180;AT3G54040;AT3G55970;AT1G55790;AT4G15400;AT3G05400
GO:0009693	ethylene biosynthetic process	5	0.00187015	0.168618	AT5G65300;AT2G32140;AT1G01480;AT2G22810;AT1G35210
GO:0043449	cellular alkene metabolic process	5	0.00187015	0.168618	AT1G01480;AT5G65300;AT2G22810;AT1G35210;AT2G32140
GO:0006812	cation transport	19	0.00223989	0.178675	AT3G54040;AT3G04570;AT1G55790;AT5G47330;AT2G46750;AT2G24610;AT5G23270;AT3G22570;AT5G23830;AT4G12330;AT2G39380;AT3G52080;AT3G05400;AT2G36590;AT2G45430;AT3G21180;AT2G35740;AT4G15400;AT2G46450
GO:0006952	defense response	35	0.0033351	0.190621	AT3G57260;AT1G75040;AT5G13320;AT4G23680;AT4G16260;AT5G61890;AT4G19530;AT5G36925;AT1G73260;AT5G24210;AT4G16920;AT4G16950;AT4G19500;AT2G31865;AT4G12490;AT2G32140;AT4G00700;AT5G62150;AT3G01420;AT1G19250;AT4G16940;AT4G12480;AT2G45220;AT4G08870;AT5G39580;AT3G04570;AT2G39030;AT2G14580;AT3G05727;AT5G23570;AT5G36930;AT3G14210;AT1G14930;AT5G35450;AT4G19510
GO:0006950	response to stress	71	0.00370404	0.190621	AT2G39030;AT3G22640;AT1G66280;AT5G61890;AT3G22570;AT5G57450;AT4G00700;AT2G39380;AT4G15910;AT4G21830;AT1G75040;AT3G54770;AT3G14210;AT1G14930;AT1G50290;AT4G12330;AT5G36925;AT4G19530;AT4G08780;AT4G10250;AT5G24210;AT4G15440;AT4G12400;AT1G19250;AT2G24850;AT5G36930;AT2G32140;AT5G47000;AT5G13320;AT1G80160;AT1G48000;AT3G57260;AT5G64100;AT1G61120;AT4G16920;AT2G29500;AT3G01420;AT4G15400;AT5G35450;AT4G11290…
GO:0006591	ornithine metabolic process	2	0.00416213	0.190621	AT2G39030;AT4G08870
GO:0042159	lipoprotein catabolic process	2	0.00416213	0.190621	AT4G17470;AT5G47330
GO:0050896	response to stimulus	115	0.00574117	0.212628	AT5G57450;AT4G16940;AT1G68050;AT4G12400;AT5G13320;AT5G62150;AT1G26970;AT1G35515;AT5G24100;AT5G24210;AT3G22640;AT4G13920;AT3G12830;AT3G14210;AT2G22810;AT4G19500;AT2G29500;AT1G75040;AT2G32140;AT4G11360;AT1G61120;AT3G01420;AT1G61800;AT2G45430;AT1G51470;AT4G19530;AT4G12480;AT1G48000;AT4G16920;AT4G21830;AT4G12490;AT3G20470;AT1G53700;AT1G05340;AT3G54510;AT1G35210;AT1G50290;AT2G38390;AT1G14930;AT3G24982…
GO:0002376	immune system process	15	0.00641397	0.226846	AT5G62150;AT1G75040;AT5G24210;AT5G13320;AT3G57260;AT1G19250;AT4G16260;AT3G01420;AT4G12480;AT3G04570;AT2G14580;AT5G23570;AT4G00700;AT4G16950;AT4G19530
GO:0009835	fruit ripening	2	0.00866704	0.259713	AT1G01480;AT2G22810
GO:0031540	regulation of anthocyanin biosynthetic process	2	0.0104926	0.294078	AT1G75040;AT3G11000
GO:0009827	plant-type cell wall modification	5	0.0150451	0.33917	AT1G65680;AT1G48000;AT5G65090;AT3G09550;AT5G36260
GO:0006820	anion transport	13	0.0185801	0.409948	AT4G15400;AT4G12330;AT1G73260;AT4G12480;AT2G39130;AT3G55970;AT2G39380;AT3G09330;AT2G44380;AT1G61800;AT3G22570;AT5G47330;AT2G36590
GO:0010025	wax biosynthetic process	2	0.0192849	0.416634	AT5G37300;AT5G23570
GO:0016114	terpenoid biosynthetic process	7	0.0213258	0.419291	AT3G29190;AT3G25830;AT1G33750;AT4G20210;AT1G61120;AT3G54510;AT4G15340
GO:0009607	response to biotic stimulus	29	0.0217021	0.419291	AT1G61120;AT5G61890;AT4G16950;AT5G24210;AT1G61800;AT4G12480;AT1G19250;AT4G23680;AT2G45220;AT1G75040;AT4G00700;AT2G31865;AT4G08870;AT4G12490;AT5G23570;AT3G01420;AT3G04570;AT5G36925;AT2G46440;AT4G16260;AT2G14580;AT3G57260;AT2G46450;AT3G14210;AT5G39580;AT1G14930;AT5G62150;AT3G05727;AT1G73260
GO:0071705	nitrogen compound transport	14	0.022322	0.419291	AT3G09330;AT5G47330;AT3G55970;AT2G39130;AT2G44380;AT5G50300;AT2G39380;AT4G12330;AT2G36590;AT3G22570;AT4G15400;AT4G12480;AT4G13810;AT1G73260
GO:0009627	systemic acquired resistance	7	0.0224228	0.419291	AT5G62150;AT4G00700;AT3G01420;AT1G75040;AT3G57260;AT5G24210;AT1G19250
GO:0010359	regulation of anion channel activity	2	0.0245104	0.419291	AT3G04570;AT2G45430
GO:0051704	multi-organism process	36	0.0245854	0.419291	AT3G21180;AT5G62150;AT5G23570;AT2G46450;AT1G61800;AT2G45220;AT4G00700;AT5G24210;AT3G05727;AT4G12490;AT3G14210;AT3G04570;AT1G53690;AT4G08870;AT4G16950;AT4G12480;AT4G11900;AT1G73260;AT1G19250;AT5G61890;AT1G75040;AT5G13320;AT2G14580;AT5G39580;AT5G36260;AT1G61120;AT5G65090;AT3G01420;AT1G65680;AT5G36925;AT3G09550;AT4G16260;AT3G57260;AT4G13560;AT2G46440;AT2G31865
GO:0010035	response to inorganic substance	22	0.0281045	0.419291	AT4G11360;AT2G29500;AT4G12330;AT4G15400;AT2G22810;AT1G61120;AT1G80160;AT4G21830;AT2G41690;AT1G01620;AT4G15910;AT3G01420;AT3G54770;AT2G39380;AT5G24110;AT1G75040;AT2G44380;AT1G73260;AT1G48000;AT4G12400;AT3G22570;AT3G09270
GO:0015711	organic anion transport	8	0.0337848	0.437936	AT3G55970;AT2G36590;AT4G12480;AT1G61800;AT5G47330;AT3G09330;AT2G39130;AT2G39380
GO:0006638	neutral lipid metabolic process	2	0.0364467	0.455364	AT5G37300;AT4G18550
GO:0080050	regulation of seed development	2	0.0397164	0.486653	AT1G35730;AT1G02580
GO:0044699	single-organism process	177	0.0437592	0.491577	AT5G53990;AT3G13760;AT1G73260;AT3G29190;AT3G14380;AT1G56630;AT3G14210;AT4G12300;AT2G39130;AT2G41470;AT5G22490;AT3G03470;AT2G42610;AT2G43280;AT5G57450;AT2G38220;AT5G37300;AT3G21180;AT2G36590;AT5G57240;AT5G24155;AT4G19510;AT5G65300;AT5G23270;AT5G39580;AT4G15400;AT2G35810;AT2G18980;AT1G23730;AT4G16920;AT2G36770;AT1G26970;AT1G53690;AT3G54040;AT3G22570;AT4G11290;AT4G15700;AT5G64100;AT2G46450;AT3G26250…
GO:0009620	response to fungus	15	0.0440855	0.491577	AT4G16950;AT2G46450;AT4G12480;AT4G12490;AT3G05727;AT2G46440;AT5G61890;AT2G45220;AT3G01420;AT3G04570;AT4G16260;AT4G08870;AT5G39580;AT1G19250;AT2G31865
GO:0012501	programmed cell death	4	0.0458852	0.506201	AT5G13320;AT1G19250;AT3G01420;AT1G73260
