# Supplementary material for: Overexpression of a Novel Arabidopsis Gene SUPA Leads to Various Morphological and Abiotic Stress Tolerance Alternations in Arabidopsis and Poplar
Source: Front Plant Sci. 2020 Nov 12;11:560985. doi: 10.3389/fpls.2020.560985 (PMC7688997; doi:10.3389/fpls.2020.560985)
Supplement: Supplementary Table 3 — GO annotations of the DEGs between wildtype and SUPA-overexpression lines especially in SUPA-OX1. [file Table_3.XLSX]

## Sheet: Sheet1
Table S3. GO annotations of the DEGs between wildtype and SUPA-overexpression lines especially in SUPA-OX1
GO_acc	term_type	Term	queryitem	querytotal	bgitem	bgtotal	pvalue	FDR	entries
GO:0016684	F	oxidoreductase activity, acting on peroxide as acceptor	10	320	112	28397	1.2e-06	0.00015	// AT5G05340 // AT2G37130 // AT4G08770 // AT2G35380 // AT5G14130 // AT5G64120 // AT5G15180 // AT2G39040 // AT1G34510 // AT1G30870
GO:0004601	F	peroxidase activity	10	320	112	28397	1.2e-06	0.00015	// AT5G05340 // AT2G37130 // AT4G08770 // AT2G35380 // AT5G14130 // AT5G64120 // AT5G15180 // AT2G39040 // AT1G34510 // AT1G30870
GO:0043531	F	ADP binding	11	320	167	28397	5.5e-06	0.00048	// AT3G25510 // AT3G04220 // AT3G15700 // AT1G72940 // AT3G04210 // AT5G40090 // AT4G19050 // AT5G22690 // AT3G46710 // AT5G51630 // AT5G38350
GO:0016209	F	antioxidant activity	10	320	142	28397	8.5e-06	0.00055	// AT5G05340 // AT2G37130 // AT4G08770 // AT2G35380 // AT5G14130 // AT5G64120 // AT5G15180 // AT2G39040 // AT1G34510 // AT1G30870
GO:0009612	P	response to mechanical stimulus	7	320	63	28397	1.3e-05	0.015	// AT1G07135 // AT1G18740 // AT3G46620 // AT3G10930 // AT5G51190 // AT3G44260 // AT4G27280
GO:0006869	P	lipid transport	9	320	193	28397	0.00047	0.26	// AT4G12545 // AT2G18370 // AT3G58550 // AT4G14815 // AT4G00165 // AT4G22470 // AT3G22620 // AT4G12500 // AT5G46900
GO:0006979	P	response to oxidative stress	16	320	582	28397	0.0012	0.35	// AT5G05340 // AT1G07400 // AT4G08770 // AT2G35380 // AT1G72660 // AT5G37980 // AT5G15180 // AT2G21640 // AT2G39040 // AT1G34510 // AT1G30870 // AT5G14130 // AT1G21520 // AT3G02800 // AT2G37130 // AT5G16980
GO:0010200	P	response to chitin	13	320	421	28397	0.0013	0.35	// AT1G07135 // AT2G33710 // AT1G18740 // AT1G76600 // AT3G46620 // AT5G64120 // AT3G10930 // AT3G59080 // AT5G51190 // AT3G02800 // AT3G44260 // AT2G32030 // AT4G27280
GO:0047134	F	protein-disulfide reductase activity	7	320	146	28397	0.0017	0.087	// AT3G06990 // AT3G48400 // AT5G43030 // AT3G50010 // AT3G07000 // AT5G54040 // AT5G40590
GO:0016668	F	oxidoreductase activity, acting on sulfur group of donors, NAD or NADP as acceptor	7	320	156	28397	0.0024	0.1	// AT3G06990 // AT3G48400 // AT5G43030 // AT3G50010 // AT3G07000 // AT5G54040 // AT5G40590
GO:0002679	P	respiratory burst during defense response	6	320	121	28397	0.0031	0.48	// AT2G33710 // AT1G76600 // AT3G46620 // AT5G64120 // AT5G51190 // AT2G32030
GO:0045730	P	respiratory burst	6	320	121	28397	0.0031	0.48	// AT2G33710 // AT1G76600 // AT3G46620 // AT5G64120 // AT5G51190 // AT2G32030
GO:0055114	P	oxidation reduction	27	320	1364	28397	0.0038	0.48	// AT5G05340 // AT5G37980 // AT3G06990 // AT2G39040 // AT1G34510 // AT4G15765 // AT3G07000 // AT2G07718 // AT1G30870 // AT3G50010 // AT4G22110 // AT5G05600 // AT2G35380 // AT3G61035 // AT5G15180 // AT5G14130 // AT5G54040 // AT1G43800 // AT2G37130 // AT2G21260 // AT4G08770 // AT5G43660 // AT3G48400 // AT5G43030 // AT5G16980 // AT5G20550 // AT5G40590
GO:0008289	F	lipid binding	9	320	266	28397	0.0039	0.13	// AT2G18370 // AT3G58550 // AT4G14815 // AT4G00165 // AT4G22470 // AT5G01300 // AT3G22620 // AT4G12500 // AT5G46900
GO:0020037	F	heme binding	11	320	373	28397	0.0041	0.13	// AT5G05340 // AT2G37130 // AT4G08770 // AT2G35380 // AT3G61035 // AT5G64120 // AT5G15180 // AT2G39040 // AT1G34510 // AT1G30870 // AT5G14130
GO:0009692	P	ethylene metabolic process	6	320	131	28397	0.0044	0.48	// AT2G32030 // AT3G46620 // AT3G10930 // AT4G23590 // AT3G44260 // AT2G31945
GO:0009693	P	ethylene biosynthetic process	6	320	131	28397	0.0044	0.48	// AT2G32030 // AT3G46620 // AT3G10930 // AT4G23590 // AT3G44260 // AT2G31945
GO:0043449	P	cellular alkene metabolic process	6	320	133	28397	0.0048	0.48	// AT2G32030 // AT3G46620 // AT3G10930 // AT4G23590 // AT3G44260 // AT2G31945
GO:0043450	P	alkene biosynthetic process	6	320	133	28397	0.0048	0.48	// AT2G32030 // AT3G46620 // AT3G10930 // AT4G23590 // AT3G44260 // AT2G31945
GO:0005506	F	iron ion binding	13	320	499	28397	0.0052	0.15	// AT5G05340 // AT5G05600 // AT4G08770 // AT2G35380 // AT5G43660 // AT3G61035 // AT5G64120 // AT5G15180 // AT2G39040 // AT1G34510 // AT1G30870 // AT5G14130 // AT2G37130
GO:0010876	P	lipid localization	9	320	293	28397	0.0071	0.66	// AT4G12545 // AT2G18370 // AT3G58550 // AT4G14815 // AT4G00165 // AT4G22470 // AT3G22620 // AT4G12500 // AT5G46900
GO:0046906	F	tetrapyrrole binding	11	320	407	28397	0.0076	0.2	// AT5G05340 // AT2G37130 // AT4G08770 // AT2G35380 // AT3G61035 // AT5G64120 // AT5G15180 // AT2G39040 // AT1G34510 // AT1G30870 // AT5G14130
