# Supplementary material for: Overexpression of a Novel Arabidopsis Gene SUPA Leads to Various Morphological and Abiotic Stress Tolerance Alternations in Arabidopsis and Poplar
Source: Front Plant Sci. 2020 Nov 12;11:560985. doi: 10.3389/fpls.2020.560985 (PMC7688997; doi:10.3389/fpls.2020.560985)
Supplement: Supplementary Table 4 — GO annotations of the DEGs between wildtype and SUPA-overexpression lines especially in SUPA-OX2. [file Table_4.XLSX]

## Sheet: Sheet1
Table S4. GO annotations of the DEGs between wildtype and SUPA-overexpression lines especially in SUPA-OX2
GO_acc	term_type	Term	queryitem	querytotal	bgitem	bgtotal	pvalue	FDR	entries
GO:0008762	F	UDP-N-acetylmuramate dehydrogenase activity	6	216	43	28397	1.8e-06	0.00032	// AT1G26390 // AT1G26420 // AT4G20820 // AT1G30760 // AT1G26380 // AT5G44390
GO:0050660	F	FAD binding	7	216	166	28397	0.00036	0.032	// AT1G26390 // AT1G26420 // AT1G63370 // AT4G20820 // AT1G30760 // AT1G26380 // AT5G44390
GO:0005576	C	extracellular region	38	216	2824	28397	0.00041	0.038	// AT5G60630 // AT5G63087 // AT1G56680 // AT3G01190 // AT3G62730 // AT5G36920 // AT4G33550 // AT5G50290 // AT4G12960 // AT3G21351 // AT4G12900 // AT1G52070 // AT4G16270 // AT2G24560 // AT5G58980 // AT5G26300 // AT1G74130 // AT5G55110 // AT2G03360 // AT2G37870 // AT3G21380 // AT1G04560 // AT5G20860 // AT5G14650 // AT5G01870 // AT4G22490 // AT4G27460 // AT4G19810 // AT5G50630 // AT4G22517 // AT3G47…
GO:0016616	F	oxidoreductase activity, acting on the CH-OH group of donors, NAD or NADP as acceptor	7	216	186	28397	0.00069	0.04	// AT1G60680 // AT1G26390 // AT1G26420 // AT4G20820 // AT1G30760 // AT1G26380 // AT5G44390
GO:0006869	P	lipid transport	7	216	193	28397	0.00085	0.58	// AT4G22513 // AT4G22505 // AT4G22517 // AT4G33550 // AT5G01870 // AT2G37870 // AT4G22490
GO:0016491	F	oxidoreductase activity	25	216	1691	28397	0.0013	0.056	// AT1G63370 // AT1G29180 // AT4G20820 // AT3G01190 // AT5G26190 // AT2G07751 // AT3G12900 // AT4G16270 // AT1G26380 // AT5G59530 // AT5G44390 // AT5G50130 // AT1G60680 // AT1G30760 // AT5G54020 // AT2G47150 // AT5G08250 // AT4G35810 // AT1G26390 // AT1G26420 // AT5G51030 // AT3G06690 // AT5G66390 // AT5G38710 // AT1G44050
GO:0016614	F	oxidoreductase activity, acting on CH-OH group of donors	7	216	217	28397	0.0016	0.057	// AT1G60680 // AT1G26390 // AT1G26420 // AT4G20820 // AT1G30760 // AT1G26380 // AT5G44390
GO:0055114	P	oxidation reduction	21	216	1364	28397	0.002	0.67	// AT1G60680 // AT1G26390 // AT1G26420 // AT3G01190 // AT1G63370 // AT1G29180 // AT4G20820 // AT5G54020 // AT4G16270 // AT3G06690 // AT1G26380 // AT1G30760 // AT5G59530 // AT3G12900 // AT5G38710 // AT5G44390 // AT5G08250 // AT5G26190 // AT1G44050 // AT4G35810 // AT2G07751
GO:0000041	P	transition metal ion transport	7	216	243	28397	0.003	0.69	// AT3G15240 // AT3G01190 // AT3G62270 // AT3G47040 // AT1G74770 // AT5G59530 // AT3G24240
GO:0010876	P	lipid localization	7	216	293	28397	0.008	1	// AT4G22513 // AT4G22505 // AT4G22517 // AT4G33550 // AT5G01870 // AT2G37870 // AT4G22490
