# Supplementary material for: Overexpression of a Novel Arabidopsis Gene SUPA Leads to Various Morphological and Abiotic Stress Tolerance Alternations in Arabidopsis and Poplar
Source: Front Plant Sci. 2020 Nov 12;11:560985. doi: 10.3389/fpls.2020.560985 (PMC7688997; doi:10.3389/fpls.2020.560985)
Supplement: Supplementary Table 5 — List of the peroxisome localized genes among DEGs between wildtype and SUPA-overexpression lines. [file Table_5.XLSX]

## Sheet: Sheet1
Table S5. List of the peroxisome localized genes among DEGs between wildtype and SUPA-overexpression lines
Locus	SUPA-OX1/Col-0	p-value	SUPA-OX2/Col-0	p-value	Description
AT3G13435	0.118721	0.00252555	0.178082	0.00613038	transmembrane protein;(source:Araport11)
AT4G06536	0.107461	0.00564362	0.132101	0.00611915	SPla/RYanodine receptor (SPRY) domain-containing protein;(source:Araport11)
AT4G00700	0.382123	0.0421685	0.412291	0.0350026	C2 calcium/lipid-binding plant phosphoribosyltransferase family protein;(source:Araport11)
AT4G14130	0.418981	0.0190396	0.21412	0.00662713	xyloglucan endotransglycosylase-related protein (XTR7)
AT2G38390	0.461329	0.00154097	0.408315	0.000731526	Peroxidase superfamily protein;(source:Araport11)
AT5G64100	0.459296	0.0157354	0.440906	0.0119116	Peroxidase superfamily protein;(source:Araport11)
AT2G18980	0.34565	0.00310588	0.443405	0.0067859	Peroxidase superfamily protein;(source:Araport11)
AT4G11290	2.51538	3.06688e-05	2.56496	0.00170719	Peroxidase superfamily protein;(source:Araport11)
AT5G47000	0.46519	0.0121291	0.387131	0.00255664	Peroxidase superfamily protein;(source:Araport11)
AT4G08780	5.48571	0.000199731	7.88571	0.0086489	Peroxidase superfamily protein;(source:Araport11)
AT5G39580	0.496892	0.0122344	0.374406	0.0038807	Peroxidase superfamily protein;(source:Araport11)
AT1G50290	6.7283	0.000221566	6.60253	9.71435e-06	hypothetical protein;(source:Araport11)
AT1G61120	0.276006	0.00868846	0.152566	0.00505733	Encodes a geranyllinalool synthase that produces a precursor to TMTT, a volatile plant defense C16-homoterpene. GES transcript levels rise in response to alamethicin, a fungal peptide mixture that damages membranes. This transcriptional response is blocked in JA biosynthetic and JA signaling mutants, but GES transcript levels still rise in response to alamethicin in mutants with salicylic acid an…
AT5G24110	2.27865	0.00195875	2.15078	0.0473546	member of WRKY Transcription Factor; Group III
AT4G12400	2.12229	0.00508338	2.46861	0.015608	Encodes one of the 36 carboxylate clamp (CC)-tetratricopeptide repeat (TPR) proteins (Prasad 2010, Pubmed ID: 20856808) with potential to interact with Hsp90/Hsp70 as co-chaperones.
AT4G21830	0.32596	0.00565611	0.322468	0.00785249	methionine sulfoxide reductase B7;(source:Araport11)
AT2G29500	3.50187	0.0213447	3.71536	0.0443774	HSP20-like chaperones superfamily protein;(source:Araport11)
At3g55290	2.62647	0.00130127	2.81457	2.9405e-06	NAD(P)-binding Rossmann-fold superfamily protein;(source:Araport11)
At4g12720	0.397736	0.00215966	0.424878	0.00303205	Encodes a protein with ADP-ribose hydrolase activity. Negatively regulates EDS1-conditioned plant defense and programmed cell death.
AT5G24410	0.169014	0.0117409	0.112676	0.00663276	Encodes a cytosolic 6-phosphogluconolactonase (PGL) thought to be involved in the oxidative pentose-phosphate pathway (OPPP).
