# Supplementary material for: Overexpression of a Novel Arabidopsis Gene SUPA Leads to Various Morphological and Abiotic Stress Tolerance Alternations in Arabidopsis and Poplar
Source: Front Plant Sci. 2020 Nov 12;11:560985. doi: 10.3389/fpls.2020.560985 (PMC7688997; doi:10.3389/fpls.2020.560985)
Supplement: Supplementary Table 6 — GO annotations of the DEGs between wildtype and SUPA-overexpression lines that localized in peroxisomes. [file Table_6.XLSX]

## Sheet: Table-S6
Table S6. GO annotations of the DEGs between wildtype and SUPA-overexpression lines that localized in peroxisomes
GO_acc	term_type	Term	queryitem	querytotal	bgitem	bgtotal	pvalue	FDR	entries
GO:0006979	F	response to oxidative stress	12	20	400	28397	6.33e-19	1.64e-16	AT4G21830|AT2G18980|AT5G47000|AT2G38390AT5G39580|AT5G64100|AT5G24110|AT2G29500|AT1G61120|AT1G50290|AT4G11290|AT4G08780
GO:0042744	P	hydrogen peroxide catabolic process	7	20	85	28397	5.41e-14	7e-12	AT5G47000|AT2G38390AT5G39580|AT5G64100|AT2G18980|AT4G11290|AT4G08780
GO:0017001	P	antibiotic catabolic process	7	20	97	28397	1.31e-13	1.13e-11	AT5G47000|AT2G38390AT5G39580|AT5G64100|AT2G18980|AT4G11290|AT4G08780
GO:0042743	P	hydrogen peroxide metabolic process	7	20	104	28397	2.08e-13	1.35e-11	AT5G47000|AT2G38390AT5G39580|AT5G64100|AT2G18980|AT4G11290|AT4G08780
GO:0051187	P	cofactor catabolic process	7	20	117	28397	4.6e-13	2.38e-11	AT5G47000|AT2G38390AT5G39580|AT5G64100|AT2G18980|AT4G11290|AT4G08780
GO:0016999	P	antibiotic metabolic process	7	20	165	28397	4.7e-12	1.65e-10	AT5G47000|AT2G38390AT5G39580|AT5G64100|AT2G18980|AT4G11290|AT4G08780
GO:0072593	P	reactive oxygen species metabolic process	7	20	167	28397	5.1e-12	1.65e-10	AT5G47000|AT2G38390AT5G39580|AT5G64100|AT2G18980|AT4G11290|AT4G08780
GO:0042737	P	drug catabolic process	7	20	227	28397	4.11e-11	1.18e-09	AT5G47000|AT2G38390AT5G39580|AT5G64100|AT2G18980|AT4G11290|AT4G08780
GO:0004601	F	peroxidase activity	6	20	124	28397	9.12e-11	2.36e-09	AT5G47000|AT2G38390AT5G64100|AT2G18980|AT4G11290|AT4G08780
GO:0016684	F	oxidoreductase activity, acting on peroxide as acceptor	6	20	130	28397	1.2e-10	2.82e-09	AT5G47000|AT2G38390AT5G64100|AT2G18980|AT4G11290|AT4G08780
GO:0020037	F	heme binding	7	20	293	28397	2.33e-10	4.96e-09	AT5G47000|AT2G38390AT5G39580|AT5G64100|AT2G18980|AT4G11290|AT4G08780
GO:0016209	F	antioxidant activity	6	20	148	28397	2.55e-10	4.96e-09	AT5G47000|AT2G38390AT5G64100|AT2G18980|AT4G11290|AT4G08780
GO:0009636	F	response to toxic substance	7	20	299	28397	2.68e-10	4.96e-09	AT5G47000|AT2G38390AT5G64100|AT5G24110|AT2G18980|AT4G11290|AT4G08780
GO:0098869	F	cellular oxidant detoxification	6	20	155	28397	3.33e-10	5.75e-09	AT5G47000|AT2G38390AT5G64100|AT2G18980|AT4G11290|AT4G08780
GO:0046906	F	tetrapyrrole binding	7	20	322	28397	4.44e-10	7.19e-09	AT5G47000|AT2G38390AT5G39580|AT5G64100|AT2G18980|AT4G11290|AT4G08780
GO:1990748	P	cellular detoxification	6	20	165	28397	4.79e-10	7.3e-09	AT5G47000|AT2G38390AT5G64100|AT2G18980|AT4G11290|AT4G08780
GO:0097237	P	cellular response to toxic substance	6	20	172	28397	6.11e-10	8.79e-09	AT5G47000|AT2G38390AT5G64100|AT2G18980|AT4G11290|AT4G08780
GO:0006950	P	response to stress	13	20	3196	28397	1.17e-09	1.6e-08	AT4G21830|AT2G18980|AT5G47000|AT2G38390AT5G39580|AT5G64100|AT5G24110|AT4G12400|AT2G29500|AT1G61120|AT1G50290|AT4G11290|AT4G08780
GO:0098754	P	detoxification	6	20	217	28397	2.37e-09	3.06e-08	AT5G47000|AT2G38390AT5G64100|AT2G18980|AT4G11290|AT4G08780
GO:0055114	P	oxidation-reduction process	10	20	1501	28397	2.71e-09	3.34e-08	At3g55290|AT4G21830|AT5G24410|AT5G47000|AT2G38390AT5G39580|AT5G64100|AT2G18980|AT4G11290|AT4G08780
GO:0051186	P	cofactor metabolic process	7	20	458	28397	4.88e-09	5.74e-08	AT5G47000|AT2G38390AT5G39580|AT5G64100|AT2G18980|AT4G11290|AT4G08780
GO:0017144	P	drug metabolic process	7	20	531	28397	1.33e-08	1.5e-07	AT5G47000|AT2G38390AT5G39580|AT5G64100|AT2G18980|AT4G11290|AT4G08780
GO:0050896	F	response to stimulus	14	20	5510	28397	7.5e-08	8.09e-07	AT4G21830|AT4G14130|AT2G18980|AT2G38390AT5G39580|AT5G64100|AT5G24110|AT4G12400|AT2G29500|AT1G61120|AT5G47000|AT1G50290|AT4G11290|AT4G08780
GO:0016491	F	oxidoreductase activity	8	20	1276	28397	2.83e-07	2.82e-06	At3g55290|AT4G21830|AT5G47000|AT2G38390AT5G64100|AT2G18980|AT4G11290|AT4G08780
GO:0048037	F	cofactor binding	7	20	859	28397	3.4e-07	3.26e-06	AT5G47000|AT2G38390AT5G39580|AT5G64100|AT2G18980|AT4G11290|AT4G08780
GO:0042221	F	response to chemical	10	20	2743	28397	7.97e-07	7.37e-06	AT4G21830|AT5G47000|AT2G38390AT5G64100|AT5G24110|AT2G29500|AT1G61120|AT2G18980|AT4G11290|AT4G08780
GO:0000302	F	response to reactive oxygen species	4	20	141	28397	1.36e-06	1.22e-05	AT5G24110|AT4G21830|AT2G29500|AT1G61120
GO:0044248	P	cellular catabolic process	7	20	1255	28397	4.19e-06	3.62e-05	AT5G47000|AT2G38390AT5G39580|AT5G64100|AT2G18980|AT4G11290|AT4G08780
GO:0046872	F	metal ion binding	9	20	2828	28397	1.13e-05	9.46e-05	AT4G21830|AT5G47000|AT2G38390AT5G39580|AT5G64100|AT1G61120|AT2G18980|AT4G11290|AT4G08780
GO:0043169	F	cation binding	9	20	2844	28397	1.18e-05	9.59e-05	AT4G21830|AT5G47000|AT2G38390AT5G39580|AT5G64100|AT1G61120|AT2G18980|AT4G11290|AT4G08780
GO:0009056	P	catabolic process	7	20	1587	28397	1.93e-05	0.000147297	AT5G47000|AT2G38390AT5G39580|AT5G64100|AT2G18980|AT4G11290|AT4G08780
GO:0000304	F	response to singlet oxygen	2	20	10	28397	2.1e-05	0.000155588	AT4G21830|AT1G61120
GO:0070887	F	cellular response to chemical stimulus	6	20	1412	28397	0.000109462	0.000787517	AT5G47000|AT2G38390AT5G64100|AT2G18980|AT4G11290|AT4G08780
GO:0005576	F	extracellular region	8	20	2906	28397	0.000120871	0.000846098	AT2G18980|AT5G47000|AT2G38390AT5G39580|AT5G64100|AT4G14130|AT4G11290|AT4G08780
GO:0007584	F	response to nutrient	2	20	36	28397	0.000221944	0.00151272	AT4G21830|AT1G61120
GO:0003824	F	catalytic activity	12	20	7779	28397	0.000297363	0.00197479	At3g55290|AT4G21830|AT2G18980|AT5G47000|AT2G38390AT5G24410|AT5G64100|AT1G61120|AT4G00700|AT4G14130|AT4G11290|AT4G08780
GO:0043167	F	ion binding	9	20	4826	28397	0.000752095	0.00486981	AT4G21830|AT5G47000|AT2G38390AT5G39580|AT5G64100|AT1G61120|AT2G18980|AT4G11290|AT4G08780
GO:0008152	P	metabolic process	13	20	10224	28397	0.000965737	0.00597132	At3g55290|AT4G21830|AT2G18980|AT5G47000|AT2G38390AT5G39580|AT5G24410|AT5G64100|AT5G24110|AT1G61120|AT4G14130|AT4G11290|AT4G08780
GO:0044237	P	cellular metabolic process	12	20	8765	28397	0.000968323	0.00597132	AT4G21830|AT2G18980|AT5G47000|AT2G38390AT5G39580|AT5G24410|AT5G64100|AT5G24110|AT1G61120|AT4G14130|AT4G11290|AT4G08780
