# Supplementary material for: Overexpression of a Novel Arabidopsis Gene SUPA Leads to Various Morphological and Abiotic Stress Tolerance Alternations in Arabidopsis and Poplar
Source: Front Plant Sci. 2020 Nov 12;11:560985. doi: 10.3389/fpls.2020.560985 (PMC7688997; doi:10.3389/fpls.2020.560985)
Supplement: Supplementary Table 7 — List of the transcription factors among the DEGs between wildtype and the SUPA-overexpression lines. [file Table_7.XLSX]

## Sheet: Sheet1
Table S7. List of the transcription factors among the DEGs between wildtype and the SUPA-overexpression lines
AGI	SUPA-OX1/Col-0	p-value	SUPA-OX2/Col-0	p-value	description
AT4G11070	0.0178891	0.010884	0.0357782	0.0115936	member of WRKY Transcription Factor; Group III WRKY41
AT5G65070	0.02849	0.000299275	0.279202	0.00295756	Encodes MADS-box containing FLC paralog. Five splice variants have been identified but not characterized with respect to expression patterns and/or differing function. Overexpression of the gene in the Landsberg ecotype leads to a delay in flowering
AT3G12820	0.0935961	0.00185401	0.0985222	0.000684986	Member of the R2R3 factor gene family.
AT1G48000	0.133028	0.00313871	0.394495	0.0257774	Encodes a putative transcription factor (MYB112).
AT4G12350	0.142857	0.00182626	0	0.000265505	Encodes a putative transcription factor (MYB42).
AT1G12890	0.164557	0.00717064	0.329114	0.0152867	encodes a member of the ERF (ethylene response factor) subfamily B-1 of ERF/AP2 transcription factor family. The protein contains one AP2 domain. There are 15 members in this subfamily including ATERF-3
AT2G35640	0.203991	0.0232969	0.354767	0.0485849	Homeodomain-like superfamily protein;(source:Araport11)
AT2G46130	0.267606	0.0115775	0	0.00307783	member of WRKY Transcription Factor; Group II-c;WRKY DNA-binding protein 43(WRKY43)
AT4G22070	0.343234	0.0317076	0.283828	0.0251737	member of WRKY Transcription Factor; Group II-b;WRKY DNA-binding protein 31(WRKY31)
AT1G02220	0.347158	0.00113899	0.367127	0.00417493	NAC domain containing protein 3;(source:Araport11)
AT2G45430	0.416118	0.0273682	0.442434	0.0295823	Encodes a nuclear localized AT hook domain containing protein that can bind AT rich DNA in vitro. Overexpression of the gene results in delayed flowering. Is likely to act redundantly with AHL18
AT3G04570	0.486842	0.00234582	0.361111	0.000553523	AT-hook motif nuclear-localized protein 19;(source:Araport11)
AT1G66600	2	0.0499782	4.0122	0.0349007	A member of WRKY Transcription Factor; Group III. Involved in the regulation of plant responses to ABA and drought stress, ABO3.	overexpression no phenotype
AT1G04880	2.17801	0.0455636	2.87958	0.0248815	Encodes a ARID-HMG DNA-binding protein that functions in pollen tube growth through the regulation of gene expression by interacting with the transcription factors AGL66 and AGL104.
AT5G24110	2.27865	0.00195875	2.15078	0.0473546	member of WRKY Transcription Factor; Group III,WRKY DNA-binding protein 30(WRKY30)
AT2G41690	3.38571	0.0112007	2.7	0.0188596	member of Heat Stress Transcription Factor (Hsf) family,HSFB3
AT1G80730	3.78378	0.0141826	3.02703	0.0389043	Encodes a zinc finger protein and is expressed at high levels in the shoot apex, ZFP1
AT5G61890	4.08108	0.0334497	3.32432	0.0349087	encodes a member of the ERF (ethylene response factor) subfamily B-4 of ERF/AP2 transcription factor family. The protein contains one AP2 domain. There are 7 members in this subfamily， ERF114.
