# Supplementary material for: Overexpression of a Novel Arabidopsis Gene SUPA Leads to Various Morphological and Abiotic Stress Tolerance Alternations in Arabidopsis and Poplar
Source: Front Plant Sci. 2020 Nov 12;11:560985. doi: 10.3389/fpls.2020.560985 (PMC7688997; doi:10.3389/fpls.2020.560985)
Supplement: Supplementary Table 8 — List of the stress related genes among DEGs between wildtype and SUPA-overexpression lines. [file Table_8.xlsx]

## Sheet: Sheet1
Table S8. List of the stress related genes among DEGs between wildtype and SUPA-overexpression lines
Locus	Description	AGI	SUPA-OX1/Col-0	p-value	SUPA-OX2/Col-0	p-value
AT5G36930	Disease resistance protein (TIR-NBS-LRR class) family;(source:Araport11)	AT5G36930	0.00286123	7.18006e-07	0.00786838	9.78666e-07
AT4G19500	nucleoside-triphosphatase/transmembrane receptor/nucleotide binding/ATP binding protein;(source:Araport11)	AT4G19500	0.0131086	1.77635e-05	0.0175562	1.76624e-05
AT4G11290	Peroxidase superfamily protein;(source:Araport11)	AT4G11290	2.51538	3.06688e-05	2.56496	0.00170719
AT4G19510	Disease resistance protein (TIR-NBS-LRR class);(source:Araport11)	At4g19510	0.0716137	3.3513e-05	0.073882	3.44158e-05
AT4G15910	encodes a gene whose transcript level in root and leaves increases to progressive drought stress. The transcript level is also affected by changes of endogenous or exogenous abscisic acid level. It appears to be a member of plant-specific gene family that includes late embryo-abundant and zinc- IAA-induced proteins in other plants. The mRNA is cell-to-cell mobile.	AT4G15910	0.231595	7.77203e-05	0.234031	0.000309905
AT5G35450	Disease resistance protein (CC-NBS-LRR class) family;(source:Araport11)	AT5G35450	0.0135939	0.000142992	0.00679694	0.000131425
AT4G16950	Contains a putative nucleotide binding site and leucine-rich repeats. Similar to the plant resistance genes N and L6	AT4G16950	0.334134	0.000154607	0.361712	0.00013528
AT4G08780	Peroxidase superfamily protein;(source:Araport11)	AT4G08780	5.48571	0.000199731	7.88571	0.0086489
AT1G50290	hypothetical protein;(source:Araport11)	AT1G50290	6.7283	0.000221566	6.60253	9.71435e-06
AT2G32140	transmembrane receptor;(source:Araport11)	AT2G32140	0.183594	0.0002635	0.230469	0.000246172
AT4G13810	receptor like protein 47;(source:Araport11)	AT4G13810	0.202993	0.000446971	0.186623	0.00042548
AT1G35140	EXL1 is involved in the C-starvation response. Phenotypic changes of an exl1 loss of function mutant became evident only under corresponding experimental conditions. For example	AT1G35140	0.499567	0.000455652	0.22938	6.67833e-06
AT5G27060	receptor like protein 53;(source:Araport11)	At5g27060	0.269737	0.000577913	0.105263	0.000134577
AT4G16920	Disease resistance protein (TIR-NBS-LRR class) family;(source:Araport11)	At4g16920	14.4426	0.000593854	15.2131	0.000709592
AT3G46230	member of the class I small heat-shock protein (sHSP) family	AT3G46230	9.85581	0.000642733	14.7209	0.00867899
AT1G01620	a member of the plasma membrane intrinsic protein subfamily PIP1. localizes to the plasma membrane and exhibits water transport activity in Xenopus oocyte. expressed ubiquitously and protein level decreases slightly during leaf development.	AT1G01620	0.444712	0.000834821	0.413869	0.00129099
AT2G16900	phospholipase-like protein (PEARLI 4) family protein;(source:Araport11)	AT2G16900	0.488804	0.000863049	0.423193	0.0031659
AT2G46450	Member of Cyclic nucleotide gated channel family.Positive regulator of resistance against avirulent fungal pathogen.Suppresses the phenotype conferred by cpr22 in a dosage-dependent manner.	AT2G46450	0.0668719	0.000911202	0.0782295	0.00099361
AT5G23570	Required for posttranscriptional gene silencing and natural virus resistance.SGS3 is a member of an Primeunknown Prime protein family. Members of this family have predicted coiled coiled domains suggesting oligomerization and a potential zinc finger domain. Involved in the production of trans-acting siRNAs	AT5G23570	2.16387	0.000973852	2.30516	0.000247413
AT3G20470	encodes a glycine-rich protein that is expressed more abundantly in immature seed pods than in stems and leaves. Expression is not detected in roots or flowers.	AT3G20470	3.74821	0.00112716	3.09716	0.000905138
AT4G08870	Encodes one of the two arginase in the genome. Gene expression is enhanced by methyl jasmonate treatment. It is involved in the defense response to B.cinerea.	AT4G08870	0.354765	0.00115031	0.4982	0.00327199
AT4G12490	Encodes a member of the AZI family of lipid transfer proteins. Contains a PRR domain that appears to be required for localization to the chloroplast.	AT4G12490	0.249611	0.0012103	0.156477	0.000863021
AT4G11900	S-locus lectin protein kinase family protein;(source:Araport11)	AT4G11900	0.0156676	0.0013433	0.0224796	0.00140002
AT2G38390	Peroxidase superfamily protein;(source:Araport11)	AT2G38390	0.461329	0.00154097	0.408315	0.000731526
AT5G36925	hypothetical protein;(source:Araport11)	AT5G36925	0.415306	0.00154397	0.212187	0.000135462
AT3G14210	A semidominant QTL which has an epistatic effect on the Epithiospecifier gene. Represses nitrile formation and favors isothiocyanate production during glucosinolate hydrolysis. The functional allele deters the insect herbivory T. ni.	AT3G14210	0.136554	0.00161563	0.210191	0.00230023
AT5G22500	Encodes a member of the eight-member gene family encoding alcohol-forming fatty acyl-CoA reductases (FARs) identified in Arabidopsis thaliana. Three of the FARs	At5g22500	0.334882	0.00170982	0.420606	0.00263629
AT3G12820	Member of the R2R3 factor gene family.	AT3G12820	0.0935961	0.00185401	0.0985222	0.000684986
AT5G24110	member of WRKY Transcription Factor; Group III	AT5G24110	2.27865	0.00195875	2.15078	0.0473546
AT4G16260	Encodes a putative beta-1	AT4G16260	0.40928	0.00197213	0.351855	0.00103912
AT1G53540	HSP20-like chaperones superfamily protein;(source:Araport11)	AT1G53540	20.1791	0.00215092	22.0149	0.0173308
AT4G12720	Encodes a protein with ADP-ribose hydrolase activity. Negatively regulates EDS1-conditioned plant defense and programmed cell death.	AT4G12720	0.397736	0.00215966	0.424878	0.00303205
AT5G44440	FAD-binding Berberine family protein;(source:Araport11)	AT5G44440	6.70423	0.0022732	8.33803	0.00757279
AT3G04570	AT-hook motif nuclear-localized protein 19;(source:Araport11)	AT3G04570	0.486842	0.00234582	0.361111	0.000553523
AT2G33080	receptor like protein 28;(source:Araport11)	AT2G33080	0.0701754	0.00269253	0	0.00118994
AT3G01420	Encodes an alpha-dioxygenase involved in protection against oxidative stress and cell death. Induced in response to Salicylic acid and oxidative stress. Independent of NPR1 in induction by salicylic acid. The mRNA is cell-to-cell mobile.	AT3G01420	0.294066	0.00277439	0.308336	0.0036163
AT2G18980	Peroxidase superfamily protein;(source:Araport11)	AT2G18980	0.34565	0.00310588	0.443405	0.0067859
AT2G43590	Chitinase family protein;(source:Araport11)	AT2G43590	0.330663	0.00312109	0.303919	0.00280198
AT1G48000	Encodes a putative transcription factor (MYB112).	AT1G48000	0.133028	0.00313871	0.394495	0.0257774
AT5G43580	Predicted to encode a PR (pathogenesis-related) peptide that belongs to the PR-6 proteinase inhibitor family. Functions in resistance to necrotrophic fungi and insect herbivory. Six putative PR-6-type protein encoding genes are found in Arabidopsis: At2g38900	AT5G43580	0.317879	0.00352866	0.349853	0.00950755
AT4G15440	Encodes a hydroperoxide lyase. Also a member of the CYP74B cytochrome p450 family. In the ecotype Columbia (Col) the gene contains a 10-nucleotide deletion in its first exon that causes it to code for a truncated protein that results in a non-functional hydroperoxide lyase.	AT4G15440	3.4083	0.00357982	7.75328	2.08091e-06
AT1G66280	Glycosyl hydrolase superfamily protein;(source:Araport11)	AT1G66280	0.441351	0.0035872	0.469005	0.00342965
AT3G12040	Encodes a 3-methyladenine-DNA glycosylase. Arabdiopsis cDNA complements the methyl methanesulfonate-sensitive phenotype of an Escherichia coli double mutant deficient in 3-methyladenine glycosylases (DNA-3-methyladenine glycosidases I and II	AT3G12040	2.61464	0.00425209	2.06768	0.0418244
AT4G12400	Encodes one of the 36 carboxylate clamp (CC)-tetratricopeptide repeat (TPR) proteins (Prasad 2010	AT4G12400	2.12229	0.00508338	2.46861	0.015608
AT3G54770	Encodes a putative RNA binding protein that is localized in the nucleus and affects ABA-regulated seed germination of Arabidopsis.	AT3G54770	0.459016	0.00513531	0.38152	0.00314673
AT4G21830	methionine sulfoxide reductase B7;(source:Araport11)	AT4G21830	0.32596	0.00565611	0.322468	0.00785249
AT4G05200	Encodes a cysteine-rich receptor-like protein kinase.	AT4G05200	0.418605	0.00689245	0.372093	0.00120772
AT1G75040	Thaumatin-like protein involved in response to pathogens. mRNA level of the PR-5 gene (At1g75040)is significantly changed after cutting the inflorescence stem indicating the existence of a network of signal transducing pathways as other stress-regulated genes (At5g01410	AT1G75040	0.403564	0.00700608	0.432935	0.00926474
AT2G46440	Member of Cyclic nucleotide gated channel family. Positive regulator of resistance against avirulent fungal pathogen. The mRNA is cell-to-cell mobile.	AT2G46440	0.439108	0.00764852	0.328473	0.00778613
AT2G14580	pathogenesis related protein	AT2G14580	0.21892	0.00790704	0.251114	0.0133141
AT4G19530	Encodes a TIR-NB-LRR resistance protein. Transient expression in tobacco induces cell death.	At4g19530	0.401555	0.00800081	0.375467	0.00684878
AT4G16940	Redundant function together with SIKIC2 and 3 in SNC1-mediated autoimmunity. Protein levels controlled by MUSE1 and MUSE2.	At4g16940	6.768	0.00844454	6.624	0.0205333
AT1G61120	Encodes a geranyllinalool synthase that produces a precursor to TMTT	AT1G61120	0.276006	0.00868846	0.152566	0.00505733
AT3G05727	Encodes a defensin-like (DEFL) family protein.	AT3G05727	0.458389	0.00906884	0.422031	0.0235565
AT5G57450	Involved in homologous recombination and recombinational repair	AT5G57450	3.03571	0.009521	2.42857	0.0205837
AT5G28510	beta glucosidase 24;(source:Araport11)	AT5G28510	0.214575	0.00987844	0.425101	0.0363708
AT3G23180	HR-like lesion-inducing protein-like protein;(source:Araport11)	AT3G23180	0.388249	0.0100306	0.402074	0.0016322
AT2G31865	poly(ADP-ribose) glycohydrolase 2;(source:Araport11)	AT2G31865	0.270195	0.0105633	0.303621	0.0107928
AT4G13920	receptor like protein 50;(source:Araport11)	AT4G13920	0.160763	0.0107167	0.156676	0.0103574
AT2G41690	member of Heat Stress Transcription Factor (Hsf) family	AT2G41690	3.38571	0.0112007	2.7	0.0188596
AT2G14610	PR1 gene expression is induced in response to a variety of pathogens. It is a useful molecular marker for the SAR response. Though the Genbank record for the cDNA associated to this gene is called 'PR-1-like'	AT2G14610	0.0961538	0.0121029	0.301579	0.0287953
AT5G47000	Peroxidase superfamily protein;(source:Araport11)	AT5G47000	0.46519	0.0121291	0.387131	0.00255664
AT5G39580	Peroxidase superfamily protein;(source:Araport11)	AT5G39580	0.496892	0.0122344	0.374406	0.0038807
AT1G73260	Encodes a trypsin inhibitor involved in modulating programmed cell death in plant-pathogen interactions.	AT1G73260	0.473648	0.0141412	0.322244	0.0035218
AT5G13320	Encodes an enzyme capable of conjugating amino acids to 4-substituted benzoates. 4-HBA (4-hydroxybenzoic acid) and pABA (4-aminobenzoate) may be targets of the enzyme in Arabidopsis	AT5G13320	0.402817	0.0153855	0.360563	0.0154508
AT5G64100	Peroxidase superfamily protein;(source:Araport11)	AT5G64100	0.459296	0.0157354	0.440906	0.0119116
AT2G45220	Plant invertase/pectin methylesterase inhibitor superfamily;(source:Araport11)	AT2G45220	0.408412	0.0164218	0.33633	0.00732626
AT2G39030	Encodes a protein that acts as an ornithine N-delta-acetyltransferase	AT2G39030	0.132179	0.0201557	0.160893	0.023635
AT2G29500	HSP20-like chaperones superfamily protein;(source:Araport11)	AT2G29500	3.50187	0.0213447	3.71536	0.0443774
AT1G26970	Protein kinase superfamily protein;(source:Araport11)	AT1G26970	0.392	0.0232769	0.304	0.0131557
AT1G14930	Polyketide cyclase/dehydrase and lipid transport superfamily protein;(source:Araport11)	AT1G14930	5.04167	0.0236794	3.29167	0.0165844
AT4G10250	Columbia endomembrane-localized small heat shock protein	AT4G10250	15.6111	0.024942	18.6667	0.00458795
AT1G51470	Encodes a myrosinase.	AT1G51470	0.221843	0.0272404	0.153584	0.02236
AT5G61890	encodes a member of the ERF (ethylene response factor) subfamily B-4 of ERF/AP2 transcription factor family. The protein contains one AP2 domain. There are 7 members in this subfamily.	AT5G61890	4.08108	0.0334497	3.32432	0.0349087
AT2G24850	Encodes a tyrosine aminotransferase that is responsive to treatment with jasmonic acid.	AT2G24850	0.0795838	0.0384553	0.145951	0.0496143
AT1G19250	FMO1 is required for full expression of TIR-NB-LRR conditioned resistance to avirulent pathogens and for basal resistance to invasive virulent pathogens. Functions in an EDS1-regulated but SA-independent mechanism that promotes resistance and cell death at pathogen infection sites. FMO1 functions as a pipecolate N-hydroxylase and catalyzes the biochemical conversion of pipecolic acid to N-hydroxy…	AT1G19250	0.309179	0.0432352	0.256039	0.0273074
AT4G23680	Polyketide cyclase/dehydrase and lipid transport superfamily protein;(source:Araport11)	AT4G23680	2.15503	0.0495964	2.41699	0.000318603
