# Supplementary material for: Overexpression of a Novel Arabidopsis Gene SUPA Leads to Various Morphological and Abiotic Stress Tolerance Alternations in Arabidopsis and Poplar
Source: Front Plant Sci. 2020 Nov 12;11:560985. doi: 10.3389/fpls.2020.560985 (PMC7688997; doi:10.3389/fpls.2020.560985)
Supplement: Supplementary Table 9 — List of the defense related genes among DEGs between wildtype and SUPA-overexpression lines. [file Table_9.XLSX]

## Sheet: Sheet1
Table S9. List of the defense related genes among DEGs between wildtype and SUPA-overexpression lines
AGI	SUPA-OX1/Col-0	p-value	SUPA-OX2/Col-0	p-value	Description
AT1G14930	5.04167	0.0236794	3.29167	0.0165844	Polyketide cyclase/dehydrase and lipid transport superfamily protein;(source:Araport11)
AT2G14610	0.0961538	0.0121029	0.301579	0.0287953	PR1 gene expression is induced in response to a variety of pathogens. It is a useful molecular marker for the SAR response. Though the Genbank record for the cDNA associated to this gene is called 'PR-1-like', the sequence actually corresponds to PR1. Expression of this gene is salicylic-acid responsive.
AT2G32140	0.183594	0.0002635	0.230469	0.000246172	transmembrane receptor;(source:Araport11)
AT2G39030	0.132179	0.0201557	0.160893	0.023635	Encodes a protein that acts as an ornithine N-delta-acetyltransferase, leading to the formation of N-delta-actetylornithine. This compound is likely used in plant defense and levels of it are increased in Arabidopsis plants in response to MeJA and ABA. The mRNA is cell-to-cell mobile.
AT2G43590	0.330663	0.00312109	0.303919	0.00280198	Chitinase family protein;(source:Araport11)
AT2G46440	0.439108	0.00764852	0.328473	0.00778613	Member of Cyclic nucleotide gated channel family. Positive regulator of resistance against avirulent fungal pathogen. The mRNA is cell-to-cell mobile.
AT2G46450	0.0668719	0.000911202	0.0782295	0.00099361	Member of Cyclic nucleotide gated channel family.Positive regulator of resistance against avirulent fungal pathogen.Suppresses the phenotype conferred by cpr22 in a dosage-dependent manner.
AT3G23180	0.388249	0.0100306	0.402074	0.0016322	HR-like lesion-inducing protein-like protein;(source:Araport11)
AT4G05200	0.418605	0.00689245	0.372093	0.00120772	Encodes a cysteine-rich receptor-like protein kinase.
AT4G11900	0.0156676	0.0013433	0.0224796	0.00140002	S-locus lectin protein kinase family protein;(source:Araport11)
AT4G13810	0.202993	0.000446971	0.186623	0.00042548	receptor like protein 47;(source:Araport11)
AT4G13920	0.160763	0.0107167	0.156676	0.0103574	receptor like protein 50;(source:Araport11)
At4g16920	14.4426	0.000593854	15.2131	0.000709592	Disease resistance protein (TIR-NBS-LRR class) family;(source:Araport11)
At4g16940	6.768	0.00844454	6.624	0.0205333	Redundant function together with SIKIC2 and 3 in SNC1-mediated autoimmunity. Protein levels controlled by MUSE1 and MUSE2.
AT4G16950	0.334134	0.000154607	0.361712	0.00013528	Contains a putative nucleotide binding site and leucine-rich repeats. Similar to the plant resistance genes N and L6, and to the toll and interleukin-1 receptors. Confers resistance to Peronospora parasitica.Redundant function together with SIKIC1 and 3 in SNC1-mediated autoimmunity. Protein levels controlled by MUSE1 and MUSE2.
AT4G19500	0.0131086	1.77635e-05	0.0175562	1.76624e-05	nucleoside-triphosphatase/transmembrane receptor/nucleotide binding/ATP binding protein;(source:Araport11)
At4g19510	0.0716137	3.3513e-05	0.073882	3.44158e-05	Disease resistance protein (TIR-NBS-LRR class);(source:Araport11)
At4g19530	0.401555	0.00800081	0.375467	0.00684878	Encodes a TIR-NB-LRR resistance protein. Transient expression in tobacco induces cell death.
AT4G23680	2.15503	0.0495964	2.41699	0.000318603	Polyketide cyclase/dehydrase and lipid transport superfamily protein;(source:Araport11)
AT5G13320	0.402817	0.0153855	0.360563	0.0154508	Encodes an enzyme capable of conjugating amino acids to 4-substituted benzoates. 4-HBA (4-hydroxybenzoic acid) and pABA (4-aminobenzoate) may be targets of the enzyme in Arabidopsis, leading to the production of pABA-Glu, 4HBA-Glu, or other related compounds. This enzyme is involved in disease-resistance signaling. It is required for the accumulation of salicylic acid, activation of defense respo…
At5g27060	0.269737	0.000577913	0.105263	0.000134577	receptor like protein 53;(source:Araport11)
AT5G35450	0.0135939	0.000142992	0.00679694	0.000131425	Disease resistance protein (CC-NBS-LRR class) family;(source:Araport11)
AT5G36930	0.00286123	7.18006e-07	0.00786838	9.78666e-07	Disease resistance protein (TIR-NBS-LRR class) family;(source:Araport11)
AT5G43580	0.317879	0.00352866	0.349853	0.00950755	Predicted to encode a PR (pathogenesis-related) peptide that belongs to the PR-6 proteinase inhibitor family. Functions in resistance to necrotrophic fungi and insect herbivory. Six putative PR-6-type protein encoding genes are found in Arabidopsis: At2g38900, At2g38870, At5g43570, At5g43580, At3g50020 and At3g46860.
