# Supplementary material for: Overexpression of a Novel Arabidopsis Gene SUPA Leads to Various Morphological and Abiotic Stress Tolerance Alternations in Arabidopsis and Poplar
Source: Front Plant Sci. 2020 Nov 12;11:560985. doi: 10.3389/fpls.2020.560985 (PMC7688997; doi:10.3389/fpls.2020.560985)
Supplement: Supplementary Table 10 — List of the developmental related genes among DEGs between wildtype and SUPA-overexpression lines. [file Table_10.XLSX]

## Sheet: Sheet1
Table S10. List of the developmental related genes among DEGs between wildtype and SUPA-overexpression lines
AGI	SUPA-OX1/Col-0	p-value	SUPA-OX2/Col-0	p-value	Description
AT3G14370	2.95118	0.00967221	4.86532	0.000320805	The WAG2 and its homolog
AT1G01480	0.302326	0.012385	0.20155	0.00665463	a member of the 1-aminocyclopropane-1-carboxylate (ACC) synthase (S-adenosyl-L-methionine methylthioadenosine-lyase
AT5G65070	0.02849	0.000299275	0.279202	0.00295756	Encodes MADS-box containing FLC paralog. Five splice variants have been identified but not characterized with respect to expression patterns and/or differing function. Overexpression of the gene in the Landsberg ecotype leads to a delay in flowering
AT1G62440	2.07724	0.00114443	4.06472	0.000259025	encodes a paralog of LRX1 (LEUCINE-RICH REPEAT/EXTENSIN 1) which acts synergistically with LRX1 in root hair cell morphogenesis.
AT4G18550	0.452381	0.0415381	0.487179	0.0427157	DSEL is cytosolic acylhydrolase that shows prefential lipase activity against the sn-1 position of several classes of lipids
AT4G15396	0.260274	0.0489167	0.226027	0.0375066	cytochrome P450
AT2G22810	3.02549	0.000405231	4.12549	0.0297732	key regulatory enzyme in the biosynthesis of the plant hormone ethylene. ACS4 is specifically induced by indoleacetic acid (IAA).
AT1G02580	0.16	0.0206124	0.16	0.0206124	Encodes the imprinted gene MEA that belongs to Polycomb Repressive Complex 2 (PRC2) and has a SET domain for methyltransferase activity and is involved in the stable transcriptional silencing of target genes. It negatively regulates seed development in the absence of fertilization. Mutations in this locus result in embryo lethality. MEA is imprinted in the endosperm. The maternal allele is expres…
AT3G54770	0.459016	0.00513531	0.38152	0.00314673	Encodes a putative RNA binding protein that is localized in the nucleus and affects ABA-regulated seed germination of Arabidopsis.
AT1G68050	0.344828	0.00954881	0.252874	0.0183248	Encodes FKF1
AT4G15393	0.184448	0.00273998	0.153707	0.00185094	a member of the cytochrome P450 gene family. molecular function unknown.
AT5G23570	2.16387	0.000973852	2.30516	0.000247413	Required for posttranscriptional gene silencing and natural virus resistance.SGS3 is a member of an 'unknown' protein family. Members of this family have predicted coiled coiled domains suggesting oligomerization and a potential zinc finger domain. Involved in the production of trans-acting siRNAs
AT3G14380	4.72	0.0392206	6.64	0.00128003	Uncharacterized protein family (UPF0497);(source:Araport11)
AT1G53700	2.19132	0.00109603	3.31262	0.00316194	The WAG1 and its homolog
AT1G02220	0.347158	0.00113899	0.367127	0.00417493	NAC domain containing protein 3;(source:Araport11)
AT4G15910	0.231595	7.77203e-05	0.234031	0.000309905	encodes a gene whose transcript level in root and leaves increases to progressive drought stress. The transcript level is also affected by changes of endogenous or exogenous abscisic acid level. It appears to be a member of plant-specific gene family that includes late embryo-abundant and zinc- IAA-induced proteins in other plants. The mRNA is cell-to-cell mobile.
AT5G66870	0.488327	0.00102272	0.383268	0.00631926	Encodes LOB domain protein whose overexpression results in KNOX gene repression. Overexpression also results in plants with hyponastic leaves
AT3G21180	0.493151	0.036047	0.479452	0.0252726	one of the type IIB calcium pump isoforms. encodes an autoinhibited Ca(2+)-ATPase that contains an N-terminal calmodulin binding autoinhibitory domain.
AT1G35730	0.2	0.0474207	0.2	0.0474207	Encodes a member of the Arabidopsis Pumilio (APUM) proteins containing PUF domain (eight repeats of approximately 36 amino acids each). PUF proteins regulate both mRNA stability and translation through sequence-specific binding to the 3 Prime UTR of target mRNA transcripts.
AT2G16385	0.481481	0.000866978	0.481481	0.000866978	CAF1 is a peptide hormone expressed in the root stele that specifically binds the endodermis-expressed leucine-rich repeat receptor kinase GASSHO1 (GSO1)/SCHENGEN3 and its homolog
AT5G22500	0.334882	0.00170982	0.420606	0.00263629	Encodes a member of the eight-member gene family encoding alcohol-forming fatty acyl-CoA reductases (FARs) identified in Arabidopsis thaliana. Three of the FARs
AT3G07260	16.2609	0.00383846	19.1304	0.0337738	SMAD/FHA domain-containing protein;(source:Araport11)
AT5G61890	4.08108	0.0334497	3.32432	0.0349087	encodes a member of the ERF (ethylene response factor) subfamily B-4 of ERF/AP2 transcription factor family. The protein contains one AP2 domain. There are 7 members in this subfamily.
AT1G80730	3.78378	0.0141826	3.02703	0.0389043	Encodes a zinc finger protein and is expressed at high levels in the shoot apex
AT2G42610	2.68324	0.00102408	2.54572	0.00468019	LIGHT-DEPENDENT SHORT HYPOCOTYLS-like protein (DUF640);(source:Araport11)
AT3G12830	0.368263	0.0286609	0.314371	0.0223621	SAUR-like auxin-responsive protein family;(source:Araport11)
AT4G12980	2.15961	0.000898894	2.11379	0.00110532	Auxin-responsive family protein;(source:Araport11)
AT4G39800	0.31981	0.0119606	0.37691	0.0136841	Referred to as MIPS2 in Mitsuhashi et al 2008. myo-inositol-1-phosphate synthase isoform 1.Expressed in leaf
AT5G24240	38.7541	0.000103543	35.1967	0.00106151	Encodes PI4Kc3
AT3G55090	0.258824	0.000346829	0.141176	0.000234189	Belongs to a clade of five Arabidopsis thaliana ABCG half-transporters that are required for synthesis of an effective suberin barrier in roots and seed coats (ABCG2
AT2G45430	0.416118	0.0273682	0.442434	0.0295823	Encodes a nuclear localized AT hook domain containing protein that can bind AT rich DNA in vitro. Overexpression of the gene results in delayed flowering. Is likely to act redundantly with AHL18
AT5G56300	8.11111	0.0170372	8.87037	0.00264	A member of the Arabidopsis SABATH methyltransferase gene family. Encodes GAMT2
AT2G42430	0.265306	0.0115096	0.156463	0.00596054	LOB-domain protein gene LBD16. This gene contains one auxin-responsive element (AuxRE).
AT4G20370	0	0.00749043	0.2	0.0474207	Encodes a floral inducer that is a homolog of FT. Plants overexpressing this gene flower earlier than Col. Loss-of-function mutations flower later in short days. TSF and FT play overlapping roles in the promotion of flowering
AT2G47670	6.125	0.00614308	5.68452	0.00776186	Plant invertase/pectin methylesterase inhibitor superfamily protein;(source:Araport11)
AT5G24110	2.27865	0.00195875	2.15078	0.0473546	member of WRKY Transcription Factor; Group III
