# Supplementary material for: Overexpression of a Novel Arabidopsis Gene SUPA Leads to Various Morphological and Abiotic Stress Tolerance Alternations in Arabidopsis and Poplar
Source: Front Plant Sci. 2020 Nov 12;11:560985. doi: 10.3389/fpls.2020.560985 (PMC7688997; doi:10.3389/fpls.2020.560985)
Supplement: Supplementary Table 11 — List of the cell wall related genes among DEGs between wildtype and SUPA-overexpression lines. [file Table_11.XLSX]

## Sheet: Sheet1
Table S11. List of the cell wall related genes among DEGs between wildtype and SUPA-overexpression lines
AGI	SUPA-OX1/Col-0	p-value	SUPA-OX2/Col-0	p-value	Description
AT4G12490	0.249611	0.0012103	0.156477	0.000863021	Encodes a member of the AZI family of lipid transfer proteins. Contains a PRR domain that appears to be required for localization to the chloroplast.
AT5G44440	6.70423	0.0022732	8.33803	0.00757279	FAD-binding Berberine family protein;(source:Araport11)
AT1G23500	0	0.0161301	0	0.0161301	GDSL-motif esterase/acyltransferase/lipase. Enzyme group with broad substrate specificity that may catalyze acyltransfer or hydrolase reactions with lipid and non-lipid substrates.
AT4G30140	0.402498	0.00209002	0.483488	0.0242105	Member of the GDSL lipase/esterase family of proteins that functions as cutinase. Expressed in pollen and at the zone of lateral root emergence.
AT3G14210	0.136554	0.00161563	0.210191	0.00230023	A semidominant QTL which has an epistatic effect on the Epithiospecifier gene. Represses nitrile formation and favors isothiocyanate production during glucosinolate hydrolysis. The functional allele deters the insect herbivory T. ni.
AT4G16260	0.40928	0.00197213	0.351855	0.00103912	Encodes a putative beta-1,3-endoglucanase that interacts with the 30C02 cyst nematode effector. May play a role in host defense.
AT2G18980	0.34565	0.00310588	0.443405	0.0067859	Peroxidase superfamily protein;(source:Araport11)
AT2G38390	0.461329	0.00154097	0.408315	0.000731526	Peroxidase superfamily protein;(source:Araport11)
AT4G08780	5.48571	0.000199731	7.88571	0.0086489	Peroxidase superfamily protein;(source:Araport11)
AT4G11290	2.51538	3.06688e-05	2.56496	0.00170719	Peroxidase superfamily protein;(source:Araport11)
AT5G39580	0.496892	0.0122344	0.374406	0.0038807	Peroxidase superfamily protein;(source:Araport11)
AT5G47000	0.46519	0.0121291	0.387131	0.00255664	Peroxidase superfamily protein;(source:Araport11)
AT5G64100	0.459296	0.0157354	0.440906	0.0119116	Peroxidase superfamily protein;(source:Araport11)
AT1G35140	0.499567	0.000455652	0.22938	6.67833e-06	EXL1 is involved in the C-starvation response. Phenotypic changes of an exl1 loss of function mutant became evident only under corresponding experimental conditions. For example, the mutant showed diminished biomass production in a short-day/low light growth regime, impaired survival during extended night, and impaired survival of anoxia stress.
AT2G45220	0.408412	0.0164218	0.33633	0.00732626	Plant invertase/pectin methylesterase inhibitor superfamily;(source:Araport11)
AT4G11521	0.282292	0.00189101	0.309375	0.00353086	Receptor-like protein kinase-related family protein;(source:Araport11)
AT5G39110	0.49501	0.048808	0.341317	0.00981383	RmlC-like cupins superfamily protein;(source:Araport11)
AT3G05727	0.458389	0.00906884	0.422031	0.0235565	Encodes a defensin-like (DEFL) family protein.
AT1G65680	0.178771	0.039524	0.0614525	0.0226949	member of BETA-EXPANSINS. Naming convention from the Expansin Working Group (Kende et al, 2004. Plant Mol Bio)
AT1G18970	0.343708	0.011729	0.364005	0.00986566	Encodes a germin-like protein with possible oxalate oxidase activity (based on GenBank record).
AT3G09220	0.395526	0.0146484	0.362862	0.00542555	putative laccase, a member of laccase family of genes (17 members in Arabidopsis).
AT1G62440	2.07724	0.00114443	4.06472	0.000259025	encodes a paralog of LRX1 (LEUCINE-RICH REPEAT/EXTENSIN 1) which acts synergistically with LRX1 in root hair cell morphogenesis.
AT2G14610	0.0961538	0.0121029	0.301579	0.0287953	PR1 gene expression is induced in response to a variety of pathogens. It is a useful molecular marker for the SAR response. Though the Genbank record for the cDNA associated to this gene is called 'PR-1-like', the sequence actually corresponds to PR1. Expression of this gene is salicylic-acid responsive.
AT1G75040	0.403564	0.00700608	0.432935	0.00926474	Thaumatin-like protein involved in response to pathogens. mRNA level of the PR-5 gene (At1g75040)is significantly changed after cutting the inflorescence stem indicating the existence of a network of signal transducing pathways as other stress-regulated genes (At5g01410, At3g17800, At1g29930)do not response to the treatment. The mRNA is cell-to-cell mobile.
AT4G14130	0.418981	0.0190396	0.21412	0.00662713	xyloglucan endotransglycosylase-related protein (XTR7)
